# Supplementary material for: The Cognitive Changes Among Patients over 65 Years of Age in a Rural Area—The Preliminary Report of Protective and Predisposing Factors
Source: Neurol Int. 2025 Nov 3;17(11):180. doi: 10.3390/neurolint17110180 (PMC12655145; doi:10.3390/neurolint17110180)
Supplement: Supplementary file 1 [file neurolint-17-00180-s001.zip]

Archive with 1 entries (1 files):
- neurolint-3849342-supplementary.pdf
